# Supplementary material for: Ecosystem engineering by foxes is mediated by the landscape context—A case study from steppic burial mounds
Source: Ecol Evol. 2018 Jun 22;8(14):7044–54. doi: 10.1002/ece3.4224 (PMC6065349; doi:10.1002/ece3.4224)
Supplement: Supplementary file 1 [file ECE3-8-7044-s001.xlsx]

## Sheet: Munka1
Appendix 1. List and location of the surveyed kurgans. Environmental and vegetation data is provided as mean±SE. Notation: SR - species richness.
Name of kurgan	Latitude	Longitude	Landscape context(cleared/complex)	Microhabitat (burrow/grassland)	Soil moisture (V/V%) ± SE	Cover weighted WB scores ± SE	Cover weighted NB scores ± SE	Litter volume (cm3) ± SE	Total cover ± SE	Total species richness ± SE	Grassland specialists (SR)	Noxious species (SR)	Perennial forbs (SR) ± SE	Perennial graminoids (SR) ± SE	Short-lived forbs (SR) ± SE	Short-lived graminoids (SR) ± SE	Grassland specialists (%) ± SE	Noxious species (%) ± SE	Perennial forbs (%) ± SE	Perennial graminoids (%) ± SE	Short-lived forbs (%) ± SE	Short-lived graminoids (%) ± SE
Borzas	N 47°29'10.90"	E 21°1'13.53"	complex	grassland	20.49 ± 1.31	4.42 ± 0.44	3.90 ± 0.27	110.42 ± 19.74	72.50 ± 3.35	17.33 ± 0.49	2.83 ± 0.75	6.33 ± 0.76	4.00 ± 0.45	2.67 ± 0.33	8.67 ± 0.80	2.00 ± 0.37	9.00 ± 4.26	28.57 ± 5.99	21.75 ± 3.46	46.20 ± 2.62	20.77 ± 7.24	3.90 ± 0.86
				burrow	17.18 ± 1.18	3.69 ± 0.21	5.61 ± 0.25	275.00 ± 93.34	77.50 ± 6.16	11.50 ± 1.45	0.50 ± 0.22	8.33 ± 0.99	1.83 ± 0.17	1.67 ± 0.49	6.33 ± 0.84	1.67 ± 0.21	1.67 ± 1.29	61.70 ± 7.51	14.92 ± 2.73	12.75 ± 3.96	38.95 ± 7.83	15.08 ± 5.32
Kis-füves	N 47°26'40.92"	E 20°55'14.80"	complex	grassland	41.18 ± 3.15	3.99 ± 0.47	3.19 ± 0.39	62.50 ± 13.31	65.00 ± 2.24	11.50 ± 1.09	3.67 ± 0.80	2.67 ± 0.33	3.17 ± 0.48	2.33 ± 0.33	5.00 ± 1.15	0.00 ± 0.00	8.65 ± 2.12	7.37 ± 1.17	18.33 ± 8.06	25.92 ± 4.76	10.73 ± 2.87	4.40 ± 1.43
				burrow	38.15 ± 6.49	4.16 ± 0.16	5.32 ± 0.28	74.58 ± 8.67	42.17 ± 6.91	9.50 ± 1.06	0.50 ± 0.22	5.17 ± 0.70	2.67 ± 0.67	1.17 ± 0.31	3.67 ± 0.95	0.00 ± 0.00	1.50 ± 1.30	35.27 ± 4.50	10.75 ± 4.59	2.35 ± 1.15	19.45 ± 5.32	3.98 ± 0.72
Kacskó	N 47°38'20.16"	E 21°1'7.35"	complex	grassland	25.86 ± 4.25	5.04 ± 0.37	3.95 ± 0.19	235.83 ± 104.58	59.17 ± 3.96	17.17 ± 1.30	5.50 ± 0.72	5.17 ± 0.83	5.67 ± 0.33	4.33 ± 0.33	7.33 ± 1.05	0.67 ± 0.21	11.93 ± 3.97	8.13 ± 1.56	17.13 ± 1.86	37.75 ± 1.97	12.25 ± 3.87	1.08 ± 0.37
				burrow	26.94 ± 2.16	3.60 ± 0.14	4.59 ± 0.33	82.92 ± 14.65	60.00 ± 5.77	13.67 ± 0.92	1.17 ± 0.54	5.83 ± 1.01	3.17 ± 0.31	3.00 ± 0.45	6.33 ± 0.92	1.17 ± 0.17	0.50 ± 0.26	30.08 ± 4.49	11.48 ± 1.90	40.45 ± 6.86	6.63 ± 2.08	10.28 ± 2.16
Nagydarvas	N 47°28'23.36"	E 20°59'37.98"	complex	grassland	23.73 ± 2.52	2.35 ± 0.38	2.57 ± 0.36	1066.67 ± 208.93	93.83 ± 1.25	9.00 ± 1.69	2.50 ± 0.43	5.17 ± 0.54	3.83 ± 0.95	2.17 ± 0.40	3.17 ± 0.60	0.00 ± 0.00	36.13 ± 7.69	14.80 ± 2.47	18.02 ± 4.96	50.00 ± 3.71	6.02 ± 1.83	0.00 ± 0.00
				burrow	40.25 ± 7.68	3.45 ± 0.47	4.88 ± 0.63	206.25 ± 73.65	20.00 ± 3.31	7.50 ± 0.56	0.83 ± 0.17	5.50 ± 0.56	0.50 ± 0.22	0.83 ± 0.17	4.83 ± 0.54	1.33 ± 0.21	9.33 ± 5.25	40.40 ± 7.89	0.58 ± 0.27	9.33 ± 5.25	30.70 ± 5.27	18.33 ± 4.13
Külső	N 47°34'48.07"	E 21°4'25.90"	complex	grassland	16.89 ± 1.92	2.72 ± 0.56	2.49 ± 0.42	309.58 ± 102.93	60.00 ± 6.95	13.83 ± 1.97	3.17 ± 0.48	3.33 ± 1.23	3.50 ± 0.96	2.50 ± 0.43	6.50 ± 1.43	1.33 ± 0.21	36.58 ± 8.50	6.57 ± 2.39	20.57 ± 9.17	46.33 ± 9.24	8.58 ± 2.17	0.00 ± 0.00
				burrow	14.81 ± 0.63	1.98 ± 0.07	2.28 ± 0.11	35.21 ± 13.16	42.50 ± 5.28	11.00 ± 1.24	1.83 ± 0.31	4.00 ± 0.68	2.33 ± 0.56	1.83 ± 0.48	5.33 ± 0.21	1.50 ± 0.34	34.78 ± 3.96	7.22 ± 0.94	10.32 ± 4.12	37.58 ± 5.14	7.02 ± 1.37	0.00 ± 0.00
Nyéki	N 47°27'23.15	E 21°19'4.77"	cleared	grassland	16.31 ± 0.79	3.02 ± 0.21	3.41 ± 0.20	195.83 ± 35.89	75.83 ± 4.73	16.50 ± 1.91	5.50 ± 1.06	3.33 ± 0.80	6.17 ± 1.33	4.50 ± 0.50	4.83 ± 1.35	1.00 ± 0.52	46.85 ± 5.23	7.87 ± 2.34	32.08 ± 5.45	39.17 ± 6.28	7.17 ± 2.90	2.67 ± 1.54
				burrow	14.21 ± 0.85	3.41 ± 0.06	4.93 ± 0.09	85.42 ± 25.29	56.33 ± 7.80	14.33 ± 1.48	1.00 ± 0.26	8.33 ± 0.95	2.50 ± 0.43	0.00 ± 0.00	8.67 ± 1.17	1.17 ± 0.17	5.58 ± 2.77	20.72 ± 1.00	7.42 ± 3.33	16.67 ± 2.47	12.52 ± 2.48	3.08 ± 1.47
Sólyom	N 47°39'3.47"	E 21°1'11.35"	cleared	grassland	15.42 ± 0.67	3.64 ± 0.63	3.39 ± 0.50	610.42 ± 164.27	72.50 ± 8.04	9.17 ± 0.70	5.00 ± 0.26	2.83 ± 0.40	3.33 ± 0.80	3.17 ± 0.31	2.67 ± 0.67	0.00 ± 0.00	59.72 ± 7.22	7.57 ± 2.18	29.42 ± 11.92	52.67 ± 7.56	4.85 ± 1.45	0.00 ± 0.00
				burrow	14.67 ± 0.99	2.52 ± 0.31	4.60 ± 0.95	664.58 ± 204.39	56.67 ± 2.47	4.17 ± 0.17	1.33 ± 0.21	2.50 ± 0.22	0.17 ± 0.17	1.17 ± 0.17	2.50 ± 0.22	0.33 ± 0.21	23.52 ± 8.55	19.92 ± 6.19	0.42 ± 0.42	23.18 ± 9.22	19.58 ± 6.41	4.00 ± 3.61
Vadas	N 47°34'49.19"	E 20°48'2.80"	cleared	grassland	10.99 ± 0.88	3.00 ± 0.10	2.60 ± 0.18	2008.33 ± 725.77	72.83 ± 4.28	10.50 ± 1.06	4.50 ± 0.67	2.33 ± 0.42	4.83 ± 0.87	4.17 ± 0.54	1.67 ± 0.33	0.50 ± 0.34	55.80 ± 10.43	2.23 ± 0.73	23.77 ± 4.71	53.92 ± 7.90	3.00 ± 1.04	0.75 ± 0.57
				burrow	10.53 ± 0.62	3.31 ± 0.10	5.00 ± 0.56	279.17 ± 97.56	34.17 ± 2.01	8.50 ± 0.85	3.17 ± 0.70	4.00 ± 0.68	1.50 ± 0.56	3.17 ± 0.48	3.33 ± 0.61	1.17 ± 0.17	20.08 ± 9.44	26.05 ± 5.86	2.18 ± 1.37	33.08 ± 8.37	12.55 ± 5.31	10.47 ± 5.05
Inacs	N 47°17'1.71"	E 21°18'11.31"	cleared	grassland	15.86 ± 1.49	2.65 ± 0.17	2.52 ± 0.34	2729.17 ± 941.20	83.50 ± 4.68	4.33 ± 0.67	2.83 ± 0.31	0.83 ± 0.48	1.17 ± 0.40	2.50 ± 0.43	0.50 ± 0.22	0.17 ± 0.17	58.83 ± 3.64	2.42 ± 1.25	15.92 ± 5.44	50.50 ± 7.29	1.83 ± 0.98	0.08 ± 0.08
				burrow	12.42 ± 1.52	2.16 ± 0.29	2.36 ± 0.31	4145.83 ± 1576.25	46.67 ± 4.77	4.67 ± 0.76	2.17 ± 0.31	1.83 ± 0.48	0.83 ± 0.40	2.50 ± 0.50	1.00 ± 0.45	0.33 ± 0.21	36.75 ± 5.69	2.33 ± 0.82	0.92 ± 0.57	40.08 ± 7.72	1.42 ± 0.61	1.22 ± 1.16
Kéthalom	N 47°26'57.55"	E 21°17'58.86"	cleared	grassland	13.12 ± 1.25	3.04 ± 0.03	3.39 ± 0.19	4875.00 ± 1521.72	76.67 ± 5.73	5.33 ± 0.67	3.83 ± 0.31	0.67 ± 0.33	1.83 ± 0.48	3.17 ± 0.31	0.50 ± 0.50	0.00 ± 0.00	92.92 ± 4.49	1.85 ± 0.92	22.60 ± 9.33	72.42 ± 7.38	2.03 ± 2.03	4.00 ± 0.68
				burrow	11.53 ± 0.52	2.67 ± 0.15	3.45 ± 0.43	589.58 ± 195.27	56.67 ± 5.87	2.83 ± 0.31	1.17 ± 0.31	1.33 ± 0.21	1.50 ± 0.34	1.17 ± 0.48	0.17 ± 0.17	0.00 ± 0.00	7.02 ± 3.96	12.58 ± 4.40	13.08 ± 4.35	6.02 ± 4.19	1.33 ± 1.33	13.08 ± 2.52
