# Supplementary material for: Ecosystem engineering by foxes is mediated by the landscape context—A case study from steppic burial mounds
Source: Ecol Evol. 2018 Jun 22;8(14):7044–54. doi: 10.1002/ece3.4224 (PMC6065349; doi:10.1002/ece3.4224)
Supplement: Supplementary file 5 [file ECE3-8-7044-s005.xlsx]

## Sheet: Munka1
Appendix 5. Species list, WB and NB scores, functional groups, number of occurrences and mean cover±SE of species in the four plot types.
Species	WB	NB	Functional group	Number of occurances				Mean cover±SE
				Cleared/Burrow	Cleared/Grassland	Complex/Burrow	Complex/Grassland	Cleared/Burrow	Cleared/Grassland	Complex/Burrow	Complex/Grassland
Achillea collina	2	2	NA	-	1	6	13	-	0.47 ± 0.33	0.73 ± 0.31	4.16 ± 1.28
Achillea setacea	2	1	NA	-	1	-	-	-	0.05 ± 0.05	-	-
Agrimonia eupatoria	4	4	NA	-	-	-	2	-	-	-	0.37 ± 0.26
Agropyron cristatum	1	1	specialist	11	6	11	12	8.24 ± 2.72	6.00 ± 2.66	8.63 ± 2.70	12.2 ± 3.47
Alopecurus pratensis	6	7	NA	1	7	9	20	0.27 ± 0.27	2.60 ± 1.60	0.70 ± 0.26	5.80 ± 1.34
Amaranthus retroflexus	5	9	noxious sp.	1	-	-	-	0.01 ± 0.01	-	-	-
Androsace elongata	3	2	specialist	-	2	2	-	-	0.01 ± 0.01	0.02 ± 0.01	-
Apera spica-venti	4	4	noxious sp.	-	-	2	3	-	-	0.14 ± 0.13	0.28 ± 0.17
Arctium lappa	6	9	noxious sp.	-	-	2	-	-	-	0.52 ± 0.50	-
Arenaria serpyllifolia	3	4	NA	3	1	10	7	0.13 ± 0.08	0.33 ± 0.33	0.37 ± 0.12	0.27 ± 0.13
Arrhenatherum elatius	5	7	NA	-	1	-	-	-	0.07 ± 0.07	-	-
Asperula cynanchica	3	3	specialist	-	3	-	-	-	0.77 ± 0.54	-	-
Atriplex patula	5	4	noxious sp.	-	-	1	1	-	-	0.02 ± 0.02	0.02 ± 0.02
Berteroa incana	3	4	noxious sp.	-	1	-	-	-	0.07 ± 0.07	-	-
Bromus arvensis	4	5	noxious sp.	1	4	7	7	0.10 ± 0.10	0.57 ± 0.33	0.77 ± 0.32	0.78 ± 0.35
Bromus inermis	4	5	specialist	3	3	-	-	0.83 ± 0.67	1.03 ± 0.78	-	-
Bromus mollis	5	5	NA	1	2	13	17	0.02 ± 0.02	0.06 ± 0.04	2.54 ± 0.84	1.70 ± 0.39
Bromus sterilis	4	5	noxious sp.	-	-	2	-	-	-	1.83 ± 1.32	-
Bromus tectorum	3	4	NA	15	4	18	6	3.62 ± 1.37	0.08 ± 0.05	4.87 ± 1.44	0.20 ± 0.08
Capsella bursa-pastoris	5	7	noxious sp.	4	-	19	9	0.13 ± 0.07	-	2.35 ± 0.91	0.16 ± 0.05
Cardaria draba	3	4	noxious sp.	15	6	20	18	2.62 ± 1.11	0.27 ± 0.15	2.85 ± 0.78	1.26 ± 0.35
Carduus acanthoides	3	8	noxious sp.	15	7	11	8	4.94 ± 1.72	0.32 ± 0.15	2.57 ± 0.87	0.39 ± 0.13
Carex praecox	3	3	specialist	5	19	-	3	0.99 ± 0.83	19.07 ± 4.58	-	0.75 ± 0.60
Cerastium dubium	5	1	specialist	-	2	6	12	-	0.04 ± 0.03	0.08 ± 0.04	0.41 ± 0.13
Cerastium semidecandrum	2	2	specialist	-	1	-	4	-	0.01 ± 0.01	-	0.12 ± 0.06
Chenopodium album	4	7	noxious sp.	10	-	9	-	0.67 ± 0.25	-	3.84 ± 2.23	-
Cirsium arvense	4	7	noxious sp.	-	1	-	1	-	0.02 ± 0.02	-	0.02 ± 0.02
Consolida regalis	4	5	noxious sp.	-	-	2	1	-	-	0.20 ± 0.15	0.01 ± 0.01
Convolvulus arvensis	4	4	noxious sp.	6	10	16	23	0.20 ± 0.09	0.48 ± 0.15	3.16 ± 0.82	4.19 ± 0.77
Conyza canadensis	4	4	noxious sp.	2	1	-	-	0.50 ± 0.50	0.01 ± 0.01	-	-
Coronilla varia	4	3	NA	-	1	-	-	-	0.10 ± 0.10	-	-
Crepis rhoedifolia	5	5	noxious sp.	-	-	1	5	-	-	0.03 ± 0.03	2.41 ± 1.62
Cruciata pedemontana	3	1	specialist	-	-	-	11	-	-	-	0.50 ± 0.19
Cynodon dactylon	3	5	noxious sp.	6	3	-	-	1.77 ± 0.74	0.40 ± 0.24	-	-
Cynoglossum officinale	3	7	noxious sp.	1	-	2	4	0.27 ± 0.27	-	0.06 ± 0.04	0.13 ± 0.07
Dactylis glomerata	6	6	NA	-	2	2	1	-	0.20 ± 0.15	0.38 ± 0.34	0.02 ± 0.02
Daucus carota	4	4	NA	-	-	-	2	-	-	-	0.06 ± 0.04
Descurainia sophia	4	6	noxious sp.	1	-	2	-	0.07 ± 0.07	-	0.18 ± 0.13	-
Elymus hispidus	3	3	specialist	10	19	-	5	2.97 ± 1.13	7.12 ± 2.15	-	0.27 ± 0.12
Elymus repens	5	7	noxious sp.	6	5	11	8	2.80 ± 1.27	0.30 ± 0.16	5.07 ± 1.55	0.45 ± 0.20
Erodium cicutarium	4	4	noxious sp.	-	-	2	-	-	-	0.03 ± 0.02	-
Erophila verna	3	2	NA	-	-	-	2	-	-	-	0.02 ± 0.01
Eryngium campestre	2	2	NA	2	4	3	4	0.03 ± 0.02	0.45 ± 0.23	0.70 ± 0.46	1.70 ± 1.50
Euphorbia cyparissias	3	3	specialist	1	7	-	1	0.13 ± 0.13	0.53 ± 0.21	-	0.07 ± 0.07
Euphorbia seguieriana	2	1	specialist	-	1	-	-	-	0.03 ± 0.03	-	-
Euphorbia virgata	5	4	specialist	-	1	-	-	-	0.13 ± 0.13	-	-
Falcaria vulgaris	3	3	specialist	3	6	1	9	0.38 ± 0.23	0.70 ± 0.30	0.02 ± 0.02	0.91 ± 0.45
Fallopia convolvulus	5	3	noxious sp.	5	-	1	1	0.25 ± 0.11	-	0.03 ± 0.03	0.02 ± 0.02
Festuca pratensis	6	6	NA	-	1	-	4	-	0.07 ± 0.07	-	1.97 ± 1.16
Festuca pseudovina	3	2	NA	-	-	4	6	-	-	2.07 ± 1.20	3.78 ± 1.90
Festuca rupicola	3	2	specialist	5	6	-	-	2.55 ± 2.01	7.97 ± 3.47	-	-
Fragaria viridis	3	3	specialist	-	3	-	-	-	1.20 ± 0.67	-	-
Galium spurium	5	5	noxious sp.	2	2	-	1	0.12 ± 0.09	0.08 ± 0.07	-	0.01 ± 0.01
Galium verum	4	3	NA	3	5	8	15	0.31 ± 0.27	1.27 ± 0.67	1.33 ± 0.54	4.93 ± 1.36
Geranium molle	3	4	NA	5	1	3	3	0.10 ± 0.05	0.05 ± 0.05	0.11 ± 0.07	0.06 ± 0.04
Gypsophila muralis	7	2	NA	-	-	1	3	-	-	0.01 ± 0.01	0.04 ± 0.03
Holosteum umbellatum	5	4	noxious sp.	-	-	2	-	-	-	0.01 ± 0.01	-
Hordeum murinum	4	6	noxious sp.	-	-	6	-	-	-	2.13 ± 0.90	-
Hyoscyamus niger	4	9	noxious sp.	2	-	3	-	0.17 ± 0.14	-	0.33 ± 0.22	-
Hypericum perforatum	3	3	NA	-	2	-	1	-	0.03 ± 0.03	-	0.07 ± 0.07
Inula britannica	7	5	NA	-	1	-	2	-	0.02 ± 0.02	-	0.43 ± 0.30
Knautia arvensis	4	3	NA	-	-	-	1	-	-	-	0.05 ± 0.05
Koeleria cristata	3	2	specialist	1	2	1	2	0.10 ± 0.10	0.27 ± 0.23	0.13 ± 0.13	0.20 ± 0.17
Lactuca saligna	3	5	NA	-	-	1	-	-	-	0.02 ± 0.02	-
Lactuca serriola	3	4	noxious sp.	4	-	1	2	0.15 ± 0.08	-	0.07 ± 0.07	0.07 ± 0.05
Lamium amplexicaule	4	7	noxious sp.	4	2	5	2	0.21 ± 0.12	0.03 ± 0.02	0.11 ± 0.05	0.05 ± 0.04
Lathyrus pratensis	7	6	NA	1	2	-	-	0.02 ± 0.02	0.12 ± 0.09	-	-
Lathyrus tuberosus	4	4	noxious sp.	1	4	-	7	0.08 ± 0.08	0.58 ± 0.31	-	0.67 ± 0.29
Lepidium perfoliatum	4	3	NA	-	-	-	1	-	-	-	0.01 ± 0.01
Lepidium ruderale	4	5	NA	5	1	3	-	0.19 ± 0.09	0.02 ± 0.02	0.31 ± 0.24	-
Lolium perenne	5	7	NA	-	-	1	-	-	-	0.02 ± 0.02	-
Marrubium peregrinum	3	5	noxious sp.	-	-	1	-	-	-	0.43 ± 0.43	-
Medicago falcata	3	3	specialist	-	1	-	-	-	0.10 ± 0.10	-	-
Medicago minima	2	1	specialist	-	-	2	3	-	-	0.04 ± 0.03	0.08 ± 0.05
Melandrium album	4	7	noxious sp.	5	2	6	6	0.21 ± 0.10	0.13 ± 0.10	0.85 ± 0.44	0.32 ± 0.15
Melandrium viscosum	2	1	specialist	1	1	-	1	0.03 ± 0.03	0.17 ± 0.17	-	0.02 ± 0.02
Melilotus officinalis	4	4	noxious sp.	1	-	-	-	0.02 ± 0.02	-	-	-
Myosotis stricta	2	2	NA	-	1	1	2	-	0.01 ± 0.01	0.01 ± 0.01	0.07 ± 0.05
Nigella arvensis	3	3	noxious sp.	-	1	-	-	-	0.01 ± 0.01	-	-
Nonea pulla	3	4	specialist	1	1	-	-	0.05 ± 0.05	0.23 ± 0.23	-	-
Onopordum acanthium	4	8	noxious sp.	-	-	6	-	-	-	1.67 ± 0.67	-
Ornithogalum kochii	3	2	specialist	-	1	-	1	-	0.02 ± 0.02	-	0.01 ± 0.01
Papaver rhoeas	4	4	noxious sp.	5	2	-	-	0.50 ± 0.26	0.05 ± 0.03	-	-
Phlomis tuberosa	3	1	specialist	-	10	-	-	-	3.63 ± 1.27	-	-
Phragmites australis	10	5	NA	6	6	-	-	1.57 ± 0.62	0.90 ± 0.38	-	-
Picris hieracioides	4	4	NA	-	4	-	3	-	0.48 ± 0.37	-	0.17 ± 0.11
Pimpinella saxifraga	3	2	NA	-	2	-	-	-	0.18 ± 0.14	-	-
Plantago lanceolata	4	5	NA	-	-	2	5	-	-	0.03 ± 0.02	0.53 ± 0.30
Poa angustifolia	3	3	NA	3	23	12	23	0.77 ± 0.55	7.68 ± 1.48	3.48 ± 1.37	15.8 ± 2.59
Poa compressa	2	2	NA	1	-	-	-	0.07 ± 0.07	-	-	-
Podospermum canum	4	2	specialist	-	-	1	7	-	-	0.01 ± 0.01	0.48 ± 0.19
Polygonum aviculare	4	5	noxious sp.	2	-	15	5	0.08 ± 0.06	-	2.74 ± 1.09	0.35 ± 0.19
Potentilla arenaria	1	1	NA	-	1	-	-	-	0.33 ± 0.33	-	-
Potentilla argentea	2	1	NA	-	3	3	9	-	0.33 ± 0.27	0.06 ± 0.04	0.63 ± 0.21
Prunus spinosa	3	2	NA	-	1	-	-	-	0.02 ± 0.02	-	-
Puccinellia limosa	7	5	specialist	-	-	2	-	-	-	0.28 ± 0.27	-
Salvia austriaca	3	4	specialist	3	1	-	-	0.07 ± 0.04	0.33 ± 0.33	-	-
Salvia nemorosa	3	5	specialist	5	16	-	2	0.98 ± 0.56	9.81 ± 3.01	-	0.97 ± 0.84
Salvia verticillata	4	5	specialist	-	1	-	-	-	0.17 ± 0.17	-	-
Scabiosa ochroleuca	2	3	specialist	-	1	-	-	-	0.07 ± 0.07	-	-
Stellaria graminea	4	5	NA	-	-	1	5	-	-	0.02 ± 0.02	0.39 ± 0.20
Stellaria media	5	8	NA	-	1	-	-	-	0.02 ± 0.02	-	-
Stipa capillata	2	2	specialist	2	2	-	-	0.9 ± 0.83	0.07 ± 0.05	-	-
Taraxacum officinale	5	7	noxious sp.	-	-	-	7	-	-	-	0.34 ± 0.13
Thalictrum minus	3	3	NA	-	1	-	-	-	0.20 ± 0.20	-	-
Thymus glabrescens	1	1	specialist	-	8	-	1	-	2.88 ± 1.23	-	0.30 ± 0.30
Torilis arvensis	3	4	noxious sp.	-	1	8	3	-	0.20 ± 0.20	2.40 ± 0.99	0.10 ± 0.06
Trifolium angulatum	2	1	specialist	-	-	-	4	-	-	-	0.20 ± 0.11
Trifolium arvense	2	1	NA	-	1	-	1	-	0.03 ± 0.03	-	0.03 ± 0.03
Trifolium campestre	4	3	NA	-	-	-	1	-	-	-	0.01 ± 0.01
Trifolium diffusum	3	2	specialist	-	-	3	2	-	-	0.33 ± 0.27	0.17 ± 0.12
Trifolium retusum	2	1	specialist	-	-	-	9	-	-	-	0.82 ± 0.33
Trifolium striatum	2	1	specialist	-	-	-	10	-	-	-	1.61 ± 0.69
Trifoliumstrictum	2	2	specialist	-	-	-	1	-	-	-	0.02 ± 0.02
Tripleurospermum perforatum	5	7	noxious sp.	1	-	4	-	0.01 ± 0.01	-	0.27 ± 0.23	-
Triticum aestivum	5	5	NA	1	-	-	-	0.02 ± 0.02	-	-	-
Valerianella locusta	4	3	NA	3	1	-	1	0.13 ± 0.10	0.03 ± 0.03	-	0.01 ± 0.01
Verbascum lychnitis	3	8	specialist	-	1	-	3	-	0.03 ± 0.03	-	0.04 ± 0.03
Verbascum phoeniceum	2	2	specialist	2	3	-	2	0.37 ± 0.26	0.27 ± 0.15	-	0.17 ± 0.12
Veronica polita	4	7	noxious sp.	2	-	-	-	0.03 ± 0.02	-	-	-
Veronica prostrata	2	1	specialist	-	2	-	1	-	0.18 ± 0.17	-	0.17 ± 0.17
Veronica verna	1	1	NA	2	4	16	15	0.06 ± 0.05	0.11 ± 0.07	0.49 ± 0.19	0.44 ± 0.12
Vicia angustifolia	3	5	NA	1	5	-	4	0.03 ± 0.03	0.16 ± 0.08	-	0.16 ± 0.09
Vicia hirsuta	3	5	NA	1	6	1	9	0.02 ± 0.02	0.41 ± 0.20	0.07 ± 0.07	0.42 ± 0.14
Vicia villosa	3	5	noxious sp.	-	-	2	4	-	-	0.13 ± 0.10	0.15 ± 0.09
Viola arvensis	4	6	noxious sp.	2	1	3	1	0.04 ± 0.03	0.01 ± 0.01	0.12 ± 0.09	0.01 ± 0.01
Vulpia myuros	1	1	NA	-	-	-	3	-	-	-	0.11 ± 0.06
